# Supplementary material for: SARS-CoV-2 Genomic Characteristics and Clinical Impact of SARS-CoV-2 Viral Diversity in Critically Ill COVID-19 Patients: A Prospective Multicenter Cohort Study
Source: Viruses. 2022 Jul 13;14(7):1529. doi: 10.3390/v14071529 (PMC9322524; doi:10.3390/v14071529)
Supplement: Supplementary file 1 [file viruses-14-01529-s001.zip]

Archive with 1 entries (1 files):
- viruses-1748083-supplementary.pdf
